# Supplementary material for: Temperature Incubation Influences Gonadal Gene Expression during Leopard Gecko Development
Source: Animals (Basel). 2022 Nov 17;12(22):3186. doi: 10.3390/ani12223186 (PMC9686823; doi:10.3390/ani12223186)
Supplement: Supplementary file 1 [file animals-12-03186-s001.zip]

Archive with 1 entries (1 files):
- animals-1982853-supplementary.pdf
